# Supplementary material for: Safety profiles of doxycycline, minocycline, and tigecycline in pediatric patients: a real-world pharmacovigilance analysis based on the FAERS database
Source: Front Pharmacol. 2024 Jul 26;15:1413944. doi: 10.3389/fphar.2024.1413944 (PMC11317777; doi:10.3389/fphar.2024.1413944)
Supplement: Supplementary file 1 [file Table2.XLSX]

## Sheet: Sheet1
Table S2. A comprehensive overview of the significant risk signals associated with doxycycline, minocycline and tigecycline in FAERS database
Drug	Adverse Event (PT)	N	ROR	Lower limit of 95%CI	Upper limit of 95%CI	SOC
doxycycline	drug ineffective	78	1.6444	1.31201	2.06101	General disorders and administration site conditions
doxycycline	vomiting	56	1.81713	1.39368	2.36924	Gastrointestinal disorders
doxycycline	nausea	32	1.82875	1.2897	2.59311	Gastrointestinal disorders
doxycycline	condition aggravated	31	2.46824	1.73085	3.5198	General disorders and administration site conditions
doxycycline	depression	30	3.70522	2.58247	5.31609	Psychiatric disorders
doxycycline	colitis ulcerative	30	9.16695	6.38055	13.1702	Gastrointestinal disorders
doxycycline	jarisch-herxheimer reaction	29	795.535	467.851	1352.73	Immune system disorders
doxycycline	cholangitis sclerosing	26	190.932	123.622	294.89	Hepatobiliary disorders
doxycycline	dysphagia	25	8.30819	5.5898	12.3486	Gastrointestinal disorders
doxycycline	treatment failure	25	11.1227	7.47766	16.5444	General disorders and administration site conditions
doxycycline	dyspnoea	23	1.78419	1.18272	2.69152	Respiratory, thoracic and mediastinal disorders
doxycycline	oesophageal ulcer	23	389.609	233.962	648.804	Gastrointestinal disorders
doxycycline	neutrophilic dermatosis	23	1818.21	840.458	3933.45	Skin and subcutaneous tissue disorders
doxycycline	suicidal ideation	22	3.1498	2.06813	4.79721	Psychiatric disorders
doxycycline	abdominal pain upper	19	2.33475	1.4855	3.66953	Gastrointestinal disorders
doxycycline	product administered to patient of inappropriate age	19	2.33638	1.48653	3.67209	Injury, poisoning and procedural complications
doxycycline	oesophagitis	19	55.5302	34.755	88.7239	Gastrointestinal disorders
doxycycline	intracranial pressure increased	17	13.5799	8.38998	21.9801	Nervous system disorders
doxycycline	intentional overdose	16	1.82446	1.1152	2.9848	Injury, poisoning and procedural complications
doxycycline	suicide attempt	16	2.27771	1.39204	3.72689	Psychiatric disorders
doxycycline	photosensitivity reaction	16	26.0871	15.8144	43.0327	Skin and subcutaneous tissue disorders
doxycycline	arthralgia	15	2.22472	1.33803	3.69898	Musculoskeletal and connective tissue disorders
doxycycline	myalgia	15	6.39005	3.83756	10.6403	Musculoskeletal and connective tissue disorders
doxycycline	intentional product use issue	15	6.34044	3.80783	10.5575	Injury, poisoning and procedural complications
doxycycline	chest pain	14	3.3582	1.98342	5.68589	General disorders and administration site conditions
doxycycline	drug ineffective for unapproved indication	14	4.64888	2.74442	7.87492	General disorders and administration site conditions
doxycycline	drug hypersensitivity	13	3.36373	1.9478	5.80896	Immune system disorders
doxycycline	drug reaction with eosinophilia and systemic symptoms	13	4.21217	2.43831	7.27652	Skin and subcutaneous tissue disorders
doxycycline	hyperthyroidism	13	33.4895	19.173	58.4962	Endocrine disorders
doxycycline	aspiration	12	13.4429	7.58305	23.831	Respiratory, thoracic and mediastinal disorders
doxycycline	acute kidney injury	12	1.93415	1.09603	3.41317	Renal and urinary disorders
doxycycline	idiopathic intracranial hypertension	12	14.6234	8.2451	25.9357	Nervous system disorders
doxycycline	bone marrow failure	10	5.1917	2.78351	9.68337	Blood and lymphatic system disorders
doxycycline	acute hepatic failure	10	7.86763	4.21329	14.6915	Hepatobiliary disorders
doxycycline	medication error	10	2.81529	1.51097	5.24554	Injury, poisoning and procedural complications
doxycycline	acne fulminans	10	112.324	57.571	219.152	Skin and subcutaneous tissue disorders
doxycycline	immune thrombocytopenia	9	13.9577	7.20723	27.0309	Blood and lymphatic system disorders
doxycycline	clostridium difficile colitis	9	11.8078	6.1031	22.8449	Infections and infestations
doxycycline	gastroesophageal reflux disease	9	5.75775	2.98426	11.1088	Gastrointestinal disorders
doxycycline	acne conglobata	9	795.798	306.778	2064.34	Skin and subcutaneous tissue disorders
doxycycline	mood swings	9	3.14487	1.63195	6.06034	Psychiatric disorders
doxycycline	panic attack	9	7.28052	3.77088	14.0566	Psychiatric disorders
doxycycline	drug intolerance	9	5.50357	2.85285	10.6172	General disorders and administration site conditions
doxycycline	mental status changes	8	4.11068	2.04925	8.24579	Psychiatric disorders
doxycycline	swelling	8	3.38802	1.68958	6.79378	General disorders and administration site conditions
doxycycline	chills	7	2.47587	1.17753	5.20576	General disorders and administration site conditions
doxycycline	abdominal discomfort	7	2.18148	1.03768	4.58608	Gastrointestinal disorders
doxycycline	drug-induced liver injury	7	5.85225	2.77844	12.3266	Hepatobiliary disorders
doxycycline	blister	7	3.00294	1.42781	6.31572	Skin and subcutaneous tissue disorders
doxycycline	tooth discolouration	7	20.1092	9.47684	42.6705	Gastrointestinal disorders
doxycycline	diplopia	7	8.9764	4.25476	18.9378	Eye disorders
doxycycline	papilloedema	7	7.56223	3.58709	15.9426	Eye disorders
doxycycline	transaminases increased	7	3.5668	1.69541	7.50383	Investigations
doxycycline	white blood cell count decreased	6	2.33955	1.04862	5.21967	Investigations
doxycycline	haemolytic anaemia	6	7.18235	3.21048	16.0681	Blood and lymphatic system disorders
doxycycline	throat irritation	6	5.17974	2.31793	11.5748	Respiratory, thoracic and mediastinal disorders
doxycycline	vision blurred	6	2.26319	1.01444	5.0491	Eye disorders
doxycycline	blindness	6	5.90972	2.64351	13.2115	Eye disorders
doxycycline	gastritis erosive	6	71.8457	30.9915	166.556	Gastrointestinal disorders
doxycycline	haematemesis	6	4.31868	1.93354	9.646	Gastrointestinal disorders
doxycycline	nerve injury	6	62.3364	27.0281	143.77	Injury, poisoning and procedural complications
doxycycline	pharyngeal swelling	6	34.7438	15.2935	78.9308	Respiratory, thoracic and mediastinal disorders
doxycycline	stevens-johnson syndrome	6	2.24279	1.00531	5.00353	Skin and subcutaneous tissue disorders
doxycycline	skin warm	5	9.8613	4.07587	23.8588	Skin and subcutaneous tissue disorders
doxycycline	ecchymosis	5	17.3924	7.15547	42.2749	Skin and subcutaneous tissue disorders
doxycycline	feeding disorder	5	6.99019	2.8943	16.8824	Metabolism and nutrition disorders
doxycycline	photoonycholysis	5	588.512	179.485	1929.66	Skin and subcutaneous tissue disorders
doxycycline	petechiae	5	5.61175	2.32553	13.5417	Skin and subcutaneous tissue disorders
doxycycline	odynophagia	5	21.0163	8.62723	51.1966	Gastrointestinal disorders
doxycycline	erosive oesophagitis	5	126.108	48.6534	326.868	Gastrointestinal disorders
doxycycline	drug resistance	5	2.81605	1.169	6.78368	General disorders and administration site conditions
doxycycline	inflammatory bowel disease	5	2.91379	1.2095	7.01955	Gastrointestinal disorders
doxycycline	disease recurrence	5	2.77614	1.15246	6.68737	General disorders and administration site conditions
doxycycline	liver disorder	5	4.2989	1.78293	10.3653	Hepatobiliary disorders
doxycycline	c-reactive protein increased	5	2.64891	1.09973	6.38039	Investigations
doxycycline	atrioventricular block first degree	5	21.661	8.88839	52.788	Cardiac disorders
doxycycline	deafness bilateral	5	30.4383	12.4235	74.5757	Ear and labyrinth disorders
doxycycline	sapho syndrome	5	95.4326	37.4755	243.023	Musculoskeletal and connective tissue disorders
doxycycline	optic neuritis	5	17.3072	7.12077	42.0655	Nervous system disorders
doxycycline	vitritis	5	196.169	72.7735	528.797	Eye disorders
doxycycline	retinal haemorrhage	5	25.9618	10.6253	63.4351	Eye disorders
doxycycline	hypertransaminasaemia	5	11.5753	4.77924	28.0351	Hepatobiliary disorders
doxycycline	eating disorder	5	5.75828	2.38604	13.8966	Psychiatric disorders
doxycycline	blood bilirubin increased	5	3.05516	1.26807	7.36077	Investigations
doxycycline	horner's syndrome	4	80.6757	28.651	227.167	Nervous system disorders
doxycycline	sunburn	4	5.95554	2.22419	15.9467	Injury, poisoning and procedural complications
doxycycline	burning sensation	4	2.81081	1.05203	7.50995	Nervous system disorders
doxycycline	dysgeusia	4	4.6889	1.75268	12.5441	Nervous system disorders
doxycycline	onycholysis	4	201.692	66.3414	613.185	Skin and subcutaneous tissue disorders
doxycycline	social avoidant behaviour	4	4.4173	1.65147	11.8153	Psychiatric disorders
doxycycline	hepatitis	4	3.0087	1.12594	8.03977	Hepatobiliary disorders
doxycycline	skin ulcer	4	9.76897	3.63879	26.2265	Skin and subcutaneous tissue disorders
doxycycline	acute febrile neutrophilic dermatosis	4	65.6659	23.5527	183.079	Skin and subcutaneous tissue disorders
doxycycline	pyoderma gangrenosum	4	48.6829	17.6603	134.201	Skin and subcutaneous tissue disorders
doxycycline	pruritus genital	4	100.845	35.3454	287.724	Reproductive system and breast disorders
doxycycline	dyspepsia	4	4.36942	1.63362	11.6868	Gastrointestinal disorders
doxycycline	mouth ulceration	4	4.45215	1.66446	11.9088	Gastrointestinal disorders
doxycycline	ear swelling	4	33.2184	12.1767	90.621	Ear and labyrinth disorders
doxycycline	erythema of eyelid	4	16.4153	6.08657	44.2713	Eye disorders
doxycycline	pharyngeal erythema	4	13.8401	5.14079	37.2602	Respiratory, thoracic and mediastinal disorders
doxycycline	swelling of eyelid	4	12.8334	4.77017	34.5262	Eye disorders
doxycycline	frequent bowel movements	4	4.55272	1.70194	12.1787	Gastrointestinal disorders
doxycycline	eosinophil count increased	4	9.83705	3.66398	26.4105	Investigations
doxycycline	intercostal neuralgia	4	1411.85	258.471	7712	Nervous system disorders
doxycycline	pleurisy	4	30.0378	11.0346	81.7674	Respiratory, thoracic and mediastinal disorders
doxycycline	respiratory rate decreased	4	11.3385	4.21887	30.4732	Investigations
doxycycline	erythema nodosum	4	25.21	9.29153	68.4005	Skin and subcutaneous tissue disorders
doxycycline	ovarian hyperstimulation syndrome	4	256.699	81.6809	806.729	Reproductive system and breast disorders
doxycycline	pelvic pain	4	7.52824	2.80849	20.1797	Reproductive system and breast disorders
doxycycline	ulcer	4	17.9837	6.66098	48.5537	General disorders and administration site conditions
doxycycline	hepatomegaly	4	3.09792	1.15926	8.2787	Hepatobiliary disorders
doxycycline	rocky mountain spotted fever	3	302.414	78.1544	1170.18	Infections and infestations
doxycycline	fluid intake reduced	3	9.89087	3.16265	30.9328	Metabolism and nutrition disorders
doxycycline	musculoskeletal pain	3	5.23864	1.6813	16.3227	Musculoskeletal and connective tissue disorders
doxycycline	foreign body	3	19.9696	6.33453	62.9542	Injury, poisoning and procedural complications
doxycycline	nail discolouration	3	33.6005	10.5447	107.067	Skin and subcutaneous tissue disorders
doxycycline	embolism	3	15.6796	4.99061	49.2624	Vascular disorders
doxycycline	osteomyelitis bacterial	3	151.207	43.4254	526.499	Infections and infestations
doxycycline	Q fever	3	423.381	101.123	1772.6	Infections and infestations
doxycycline	brain neoplasm	3	9.62109	3.07704	30.0826	Neoplasms benign, malignant and unspecified
doxycycline	cerebral haemorrhage	3	3.38582	1.08826	10.534	Nervous system disorders
doxycycline	cerebral venous thrombosis	3	17.0706	5.42738	53.6919	Nervous system disorders
doxycycline	onychomadesis	3	33.6005	10.5447	107.067	Skin and subcutaneous tissue disorders
doxycycline	lupus-like syndrome	3	12.5249	3.9965	39.2524	Musculoskeletal and connective tissue disorders
doxycycline	skin plaque	3	14.3995	4.58784	45.1947	Skin and subcutaneous tissue disorders
doxycycline	laryngeal injury	3	1058.45	176.778	6337.46	Injury, poisoning and procedural complications
doxycycline	non-cardiac chest pain	3	62.2608	19.1096	202.852	General disorders and administration site conditions
doxycycline	initial insomnia	3	5.75124	1.84506	17.9272	Psychiatric disorders
doxycycline	diarrhoea haemorrhagic	3	4.10927	1.32003	12.7922	Gastrointestinal disorders
doxycycline	defaecation urgency	3	30.6786	9.64981	97.5333	Gastrointestinal disorders
doxycycline	rectal haemorrhage	3	3.26561	1.04972	10.159	Gastrointestinal disorders
doxycycline	vasculitis	3	7.83918	2.51071	24.4763	Vascular disorders
doxycycline	blood urea increased	3	3.66124	1.17653	11.3934	Investigations
doxycycline	renal artery stenosis	3	60.4819	18.589	196.787	Renal and urinary disorders
doxycycline	bell's palsy	3	141.126	40.8295	487.799	Nervous system disorders
doxycycline	incision site pain	3	124.523	36.4684	425.188	Injury, poisoning and procedural complications
doxycycline	hypnagogic hallucination	3	192.445	53.6547	690.25	Psychiatric disorders
doxycycline	hypnopompic hallucination	3	423.381	101.123	1772.6	Psychiatric disorders
doxycycline	platelet count increased	3	4.409	1.41597	13.7286	Investigations
doxycycline	convulsive threshold lowered	3	100.804	30.0477	338.177	Nervous system disorders
doxycycline	thrombocytosis	3	13.0661	4.16741	40.9663	Blood and lymphatic system disorders
doxycycline	visual field defect	3	10.3758	3.31642	32.4618	Eye disorders
doxycycline	autoimmune hepatitis	3	10.5307	3.36551	32.9504	Hepatobiliary disorders
doxycycline	cholestasis	3	3.20621	1.03068	9.97379	Hepatobiliary disorders
doxycycline	vanishing bile duct syndrome	3	16.6674	5.30086	52.4067	Hepatobiliary disorders
minocycline	drug reaction with eosinophilia and systemic symptoms	136	29.6388	24.8455	35.3568	Skin and subcutaneous tissue disorders
minocycline	headache	78	2.32523	1.85723	2.91117	Nervous system disorders
minocycline	pyrexia	77	1.59979	1.27621	2.00541	General disorders and administration site conditions
minocycline	idiopathic intracranial hypertension	69	58.1772	45.1738	74.9238	Nervous system disorders
minocycline	arthralgia	63	5.87356	4.57176	7.54603	Musculoskeletal and connective tissue disorders
minocycline	hyperthyroidism	58	111.117	83.1702	148.456	Endocrine disorders
minocycline	thyroiditis	50	439.782	296.789	651.667	Endocrine disorders
minocycline	nausea	48	1.69065	1.27116	2.24857	Gastrointestinal disorders
minocycline	drug-induced liver injury	48	26.2307	19.5704	35.1576	Hepatobiliary disorders
minocycline	lupus-like syndrome	43	146.325	103.469	206.932	Musculoskeletal and connective tissue disorders
minocycline	fatigue	40	1.94835	1.42591	2.66222	General disorders and administration site conditions
minocycline	papilloedema	40	28.2456	20.4846	38.9469	Eye disorders
minocycline	urticaria	40	2.30223	1.68469	3.14614	Skin and subcutaneous tissue disorders
minocycline	autoimmune hepatitis	35	90.7242	62.959	130.734	Hepatobiliary disorders
minocycline	multiple organ dysfunction syndrome	34	5.8451	4.1611	8.21061	General disorders and administration site conditions
minocycline	alanine aminotransferase increased	33	4.38645	3.10866	6.18946	Investigations
minocycline	aspartate aminotransferase increased	31	4.59285	3.21956	6.55191	Investigations
minocycline	dizziness	28	1.88286	1.29728	2.73277	Nervous system disorders
minocycline	intracranial pressure increased	28	13.9555	9.56685	20.3575	Nervous system disorders
minocycline	lymphadenopathy	27	8.15133	5.5633	11.9433	Blood and lymphatic system disorders
minocycline	weight decreased	27	2.62522	1.79595	3.83739	Investigations
minocycline	hepatitis	24	11.4157	7.60273	17.1411	Hepatobiliary disorders
minocycline	completed suicide	24	4.4106	2.94672	6.6017	Psychiatric disorders
minocycline	type 1 diabetes mellitus	24	24.3782	16.1417	36.8176	Metabolism and nutrition disorders
minocycline	autoimmune thyroiditis	24	90.384	58.1734	140.43	Endocrine disorders
minocycline	eosinophilia	22	15.1468	9.8905	23.1964	Blood and lymphatic system disorders
minocycline	diplopia	22	17.9172	11.6843	27.4748	Eye disorders
minocycline	acute kidney injury	22	2.1912	1.43959	3.33523	Renal and urinary disorders
minocycline	myalgia	21	5.52731	3.59002	8.51003	Musculoskeletal and connective tissue disorders
minocycline	peripheral neuropathy	20	9.97072	6.39362	15.5491	Nervous system disorders
minocycline	vasculitis	20	34.4962	21.8568	54.4447	Vascular disorders
minocycline	joint swelling	18	6.45794	4.05064	10.2959	Musculoskeletal and connective tissue disorders
minocycline	transaminases increased	18	5.70594	3.58037	9.0934	Investigations
minocycline	vision blurred	17	3.98162	2.46731	6.42534	Eye disorders
minocycline	vasculitis necrotising	16	775.104	342.315	1755.07	Vascular disorders
minocycline	stevens-johnson syndrome	16	3.71051	2.26618	6.07538	Skin and subcutaneous tissue disorders
minocycline	pemphigoid	16	249.138	134.688	460.839	Skin and subcutaneous tissue disorders
minocycline	haemophagocytic lymphohistiocytosis	15	4.41099	2.64988	7.34254	Immune system disorders
minocycline	cardiac arrest	15	1.87935	1.13066	3.1238	Cardiac disorders
minocycline	autoimmune disorder	15	51.8876	30.3507	88.7069	Immune system disorders
minocycline	leukocytosis	15	9.12792	5.46869	15.2356	Blood and lymphatic system disorders
minocycline	toxic epidermal necrolysis	15	5.05681	3.03672	8.4207	Skin and subcutaneous tissue disorders
minocycline	thyroiditis acute	15	3269.15	747.34	14300.5	Endocrine disorders
minocycline	visual impairment	14	3.62792	2.14196	6.14475	Eye disorders
minocycline	feeling abnormal	14	2.10967	1.2467	3.56999	General disorders and administration site conditions
minocycline	shock	14	5.473	3.22776	9.28004	Vascular disorders
minocycline	polyarthritis	14	29.9027	17.3838	51.4371	Musculoskeletal and connective tissue disorders
minocycline	hypothyroidism	14	10.3369	6.0787	17.5781	Endocrine disorders
minocycline	systemic lupus erythematosus	13	20.0806	11.5062	35.0448	Musculoskeletal and connective tissue disorders
minocycline	hepatic function abnormal	13	4.40422	2.54803	7.61261	Hepatobiliary disorders
minocycline	antinuclear antibody positive	13	43.9011	24.7975	77.7217	Investigations
minocycline	acute hepatic failure	12	5.82379	3.29208	10.3025	Hepatobiliary disorders
minocycline	splenomegaly	12	11.0237	6.2107	19.5665	Blood and lymphatic system disorders
minocycline	organising pneumonia	12	51.2388	28.1493	93.2677	Respiratory, thoracic and mediastinal disorders
minocycline	chronic hepatitis	12	174.219	89.132	340.533	Hepatobiliary disorders
minocycline	renal failure	12	2.42233	1.37231	4.27577	Renal and urinary disorders
minocycline	drug hypersensitivity	12	1.90799	1.08128	3.36677	Immune system disorders
minocycline	jaundice	11	5.34308	2.94587	9.69104	Hepatobiliary disorders
minocycline	hepatic enzyme increased	10	2.6263	1.40933	4.89413	Investigations
minocycline	oedema peripheral	10	2.99978	1.60932	5.59158	General disorders and administration site conditions
minocycline	lip swelling	10	2.86907	1.53934	5.34745	Gastrointestinal disorders
minocycline	back pain	10	1.86987	1.00396	3.48265	Musculoskeletal and connective tissue disorders
minocycline	blindness	10	6.10315	3.26704	11.4013	Eye disorders
minocycline	rash maculo-papular	10	3.3462	1.79473	6.23884	Skin and subcutaneous tissue disorders
minocycline	anti-neutrophil cytoplasmic antibody positive vasculitis	10	256.077	117.184	559.596	Immune system disorders
minocycline	musculoskeletal stiffness	10	4.00608	2.14765	7.47264	Musculoskeletal and connective tissue disorders
minocycline	arthritis	9	4.38408	2.27191	8.45993	Musculoskeletal and connective tissue disorders
minocycline	tubulointerstitial nephritis	9	4.66084	2.41483	8.99584	Renal and urinary disorders
minocycline	paraesthesia	9	2.12422	1.10267	4.09218	Nervous system disorders
minocycline	hypoesthesia	9	2.75619	1.43004	5.31213	Nervous system disorders
minocycline	ischaemic stroke	9	34.0588	17.2697	67.1698	Nervous system disorders
minocycline	mononeuropathy multiplex	9	356.091	147.478	859.795	Nervous system disorders
minocycline	swelling	9	2.34746	1.21835	4.52299	General disorders and administration site conditions
minocycline	septic shock	9	2.34044	1.21471	4.50943	Infections and infestations
minocycline	neck pain	9	6.15656	3.18623	11.896	Musculoskeletal and connective tissue disorders
minocycline	iiird nerve paralysis	9	163.207	75.8139	351.341	Nervous system disorders
minocycline	eye haemorrhage	9	37.6614	19.0469	74.4679	Eye disorders
minocycline	hepatotoxicity	8	3.62393	1.80581	7.27254	Hepatobiliary disorders
minocycline	vertigo	8	4.50693	2.24425	9.05088	Ear and labyrinth disorders
minocycline	myocarditis	8	9.28042	4.60385	18.7074	Cardiac disorders
minocycline	pleural effusion	8	2.27905	1.13687	4.56874	Respiratory, thoracic and mediastinal disorders
minocycline	c-reactive protein increased	8	2.61717	1.30519	5.24798	Investigations
minocycline	rash pruritic	8	2.92066	1.45618	5.85794	Skin and subcutaneous tissue disorders
minocycline	palpitations	8	2.46321	1.22856	4.93865	Cardiac disorders
minocycline	hepatic failure	8	3.01698	1.50409	6.0516	Hepatobiliary disorders
minocycline	educational problem	8	4.95654	2.46726	9.95734	Social circumstances
minocycline	vith nerve paralysis	8	31.6427	15.4268	64.9038	Nervous system disorders
minocycline	dermatitis exfoliative	8	20.9673	10.3069	42.6539	Skin and subcutaneous tissue disorders
minocycline	face oedema	8	3.7652	1.876	7.55689	General disorders and administration site conditions
minocycline	graves' disease	8	39.1094	18.9584	80.6788	Endocrine disorders
minocycline	vanishing bile duct syndrome	8	28.5301	13.9427	58.3795	Hepatobiliary disorders
minocycline	pulmonary embolism	8	3.99443	1.98985	8.01842	Respiratory, thoracic and mediastinal disorders
minocycline	retinal haemorrhage	7	22.7223	10.6206	48.6136	Eye disorders
minocycline	cardiogenic shock	7	6.26372	2.96832	13.2177	Cardiac disorders
minocycline	serum sickness-like reaction	7	30.147	14.0048	64.8953	Immune system disorders
minocycline	photophobia	7	5.27558	2.50213	11.1232	Eye disorders
minocycline	eosinophilic myocarditis	7	234.231	93.4023	587.398	Cardiac disorders
minocycline	hepatomegaly	7	3.35178	1.5923	7.05551	Hepatobiliary disorders
minocycline	pneumonitis	7	7.86652	3.72283	16.6224	Respiratory, thoracic and mediastinal disorders
minocycline	tendon injury	7	179.118	74.2379	432.166	Injury, poisoning and procedural complications
minocycline	hypertriglyceridaemia	6	5.48034	2.44824	12.2677	Metabolism and nutrition disorders
minocycline	dilated cardiomyopathy	6	15.3477	6.7951	34.6649	Cardiac disorders
minocycline	red blood cell sedimentation rate increased	6	6.01084	2.68393	13.4617	Investigations
minocycline	bacteraemia	6	4.05029	1.81176	9.05466	Infections and infestations
minocycline	blood bilirubin increased	6	2.25963	1.01243	5.04326	Investigations
minocycline	tooth discolouration	6	10.5627	4.69689	23.7542	Gastrointestinal disorders
minocycline	tinnitus	6	5.44601	2.43298	12.1904	Ear and labyrinth disorders
minocycline	serum sickness	6	10.6057	4.7158	23.8517	Immune system disorders
minocycline	diabetes mellitus	6	4.33297	1.9377	9.68913	Metabolism and nutrition disorders
minocycline	eye pain	6	3.31407	1.48343	7.4038	Eye disorders
minocycline	gastrointestinal haemorrhage	6	2.52449	1.13082	5.63576	Gastrointestinal disorders
minocycline	vancomycin infusion reaction	6	18.9069	8.34411	42.8412	Skin and subcutaneous tissue disorders
minocycline	hyperbilirubinaemia	6	3.43186	1.53599	7.66778	Hepatobiliary disorders
minocycline	symblepharon	6	104.373	42.794	254.563	Eye disorders
minocycline	intestinal infarction	6	163.084	63.7817	416.99	Gastrointestinal disorders
minocycline	eosinophilic pneumonia	6	70.5219	29.7476	167.184	Respiratory, thoracic and mediastinal disorders
minocycline	lymphocytosis	6	25.3321	11.1155	57.7318	Blood and lymphatic system disorders
minocycline	goitre	6	45.7768	19.7267	106.228	Endocrine disorders
minocycline	international normalised ratio increased	6	5.61002	2.50587	12.5594	Investigations
minocycline	liver injury	5	3.05629	1.26748	7.36965	Hepatobiliary disorders
minocycline	liver function test abnormal	5	2.56232	1.06315	6.17548	Investigations
minocycline	panic attack	5	2.47473	1.0269	5.96384	Psychiatric disorders
minocycline	arterial thrombosis	5	94.517	35.9146	248.742	Vascular disorders
minocycline	prothrombin time prolonged	5	6.13975	2.53838	14.8506	Investigations
minocycline	strabismus	5	4.99625	2.06798	12.071	Eye disorders
minocycline	pigmentation disorder	5	11.0339	4.53955	26.819	Skin and subcutaneous tissue disorders
minocycline	pseudomonal sepsis	5	9.49184	3.91113	23.0355	Infections and infestations
minocycline	staphylococcal sepsis	5	7.57337	3.1266	18.3445	Infections and infestations
minocycline	fungaemia	5	20.3157	8.28187	49.8353	Infections and infestations
minocycline	retinal exudates	5	114.416	42.7	306.579	Eye disorders
minocycline	encephalitis	5	4.21994	1.74802	10.1875	Infections and infestations
minocycline	hepatic fibrosis	5	15.7518	6.45033	38.4661	Hepatobiliary disorders
minocycline	pericarditis	5	9.79117	4.03327	23.7691	Cardiac disorders
minocycline	parotitis	5	46.2524	18.3862	116.353	Infections and infestations
minocycline	optic atrophy	5	16.5935	6.78937	40.5554	Eye disorders
minocycline	cytotoxic oedema	4	46.9908	16.7411	131.899	Nervous system disorders
minocycline	smooth muscle antibody positive	4	158.062	50.3083	496.612	Investigations
minocycline	testicular pain	4	36.2218	13.055	100.5	Reproductive system and breast disorders
minocycline	mass	4	6.95377	2.58825	18.6825	General disorders and administration site conditions
minocycline	liver transplant	4	6.7121	2.49897	18.0283	Surgical and medical procedures
minocycline	interstitial lung disease	4	3.13177	1.17067	8.37809	Respiratory, thoracic and mediastinal disorders
minocycline	swollen tongue	4	3.04933	1.13996	8.15679	Gastrointestinal disorders
minocycline	tendon rupture	4	40.4338	14.5069	112.698	Injury, poisoning and procedural complications
minocycline	antinuclear antibody increased	4	86.9338	29.7003	254.458	Investigations
minocycline	hepatitis acute	4	10.4103	3.8599	28.0772	Hepatobiliary disorders
minocycline	antineutrophil cytoplasmic antibody positive	4	86.9338	29.7003	254.458	Investigations
minocycline	hepatic necrosis	4	6.23087	2.32106	16.7268	Hepatobiliary disorders
minocycline	ischaemia	4	14.6099	5.39177	39.5878	Vascular disorders
minocycline	brain stem ischaemia	4	347.738	93.3421	1295.47	Nervous system disorders
minocycline	cushing's syndrome	4	3.58393	1.33901	9.59256	Endocrine disorders
minocycline	feeding disorder	4	3.43515	1.28364	9.1928	Metabolism and nutrition disorders
minocycline	blood cholesterol increased	4	2.81241	1.05167	7.52104	Investigations
minocycline	generalised oedema	4	4.20891	1.57141	11.2732	General disorders and administration site conditions
minocycline	colitis ischaemic	4	34.7729	12.5524	96.3284	Gastrointestinal disorders
minocycline	hepatitis cholestatic	4	11.5135	4.2637	31.0907	Hepatobiliary disorders
minocycline	self-medication	4	12.5982	4.65977	34.0608	Surgical and medical procedures
minocycline	visual field defect	4	8.56399	3.18186	23.05	Eye disorders
minocycline	leukaemoid reaction	4	82.794	28.4069	241.309	Blood and lymphatic system disorders
minocycline	renal artery stenosis	4	51.1371	18.1378	144.175	Renal and urinary disorders
minocycline	polyarteritis nodosa	4	108.667	36.313	325.19	Vascular disorders
minocycline	erythema multiforme	4	3.32345	1.24206	8.89279	Skin and subcutaneous tissue disorders
minocycline	infectious mononucleosis	4	5.73726	2.13836	15.3932	Infections and infestations
minocycline	pharyngitis	4	3.20691	1.19866	8.57983	Infections and infestations
minocycline	visual acuity reduced	4	3.46253	1.29383	9.26635	Eye disorders
minocycline	meningeal disorder	3	34.3069	10.5857	111.184	Nervous system disorders
minocycline	pharyngeal oedema	3	3.45731	1.10956	10.7727	Respiratory, thoracic and mediastinal disorders
minocycline	euphoric mood	3	4.12485	1.32265	12.8639	Psychiatric disorders
minocycline	hepatic steatosis	3	3.36795	1.08101	10.4931	Hepatobiliary disorders
minocycline	brain stem infarction	3	162.961	43.2162	614.496	Nervous system disorders
minocycline	thyroid disorder	3	11.238	3.57058	35.3702	Endocrine disorders
minocycline	anti-thyroid antibody positive	3	43.4556	13.2565	142.45	Investigations
minocycline	fixed eruption	3	20.056	6.30084	63.8398	Skin and subcutaneous tissue disorders
minocycline	cerebral disorder	3	7.53503	2.40551	23.6028	Nervous system disorders
minocycline	night sweats	3	6.11986	1.9573	19.1349	Skin and subcutaneous tissue disorders
minocycline	arteritis	3	118.517	33.0509	424.987	Vascular disorders
minocycline	dermatitis bullous	3	4.95624	1.58753	15.4733	Skin and subcutaneous tissue disorders
minocycline	type iv hypersensitivity reaction	3	6.89708	2.20366	21.5867	Immune system disorders
minocycline	corneal disorder	3	28.3404	8.81052	91.1611	Eye disorders
minocycline	cerebral ischaemia	3	5.95217	1.90408	18.6066	Nervous system disorders
minocycline	linear iga disease	3	13.1678	4.1734	41.547	Skin and subcutaneous tissue disorders
minocycline	dermatitis exfoliative generalised	3	13.8683	4.39145	43.7964	Skin and subcutaneous tissue disorders
minocycline	acne fulminans	3	18.6234	5.86145	59.1716	Skin and subcutaneous tissue disorders
minocycline	cushingoid	3	3.32499	1.06727	10.3587	Endocrine disorders
minocycline	nodule	3	11.238	3.57058	35.3702	General disorders and administration site conditions
minocycline	pneumonia mycoplasmal	3	8.41016	2.68186	26.3738	Infections and infestations
minocycline	cardiomyopathy	3	3.16354	1.01567	9.85363	Cardiac disorders
minocycline	csf pressure increased	3	24.1417	7.54516	77.2444	Investigations
minocycline	fibromuscular dysplasia	3	651.845	108.887	3902.24	Vascular disorders
minocycline	hepatic cirrhosis	3	9.44628	3.00824	29.6626	Hepatobiliary disorders
minocycline	activated partial thromboplastin time prolonged	3	4.12485	1.32265	12.8639	Investigations
minocycline	optic nerve disorder	3	18.6234	5.86145	59.1716	Eye disorders
minocycline	odynophagia	3	7.66802	2.44754	24.0235	Gastrointestinal disorders
minocycline	idiosyncratic drug reaction	3	18.3611	5.78082	58.3187	General disorders and administration site conditions
minocycline	pupillary reflex impaired	3	6.09126	1.94822	19.0448	Eye disorders
tigecycline	drug ineffective	30	2.84874	1.97146	4.11641	General disorders and administration site conditions
tigecycline	nausea	28	7.32803	5.00862	10.7215	Gastrointestinal disorders
tigecycline	vomiting	26	3.80661	2.5671	5.64462	Gastrointestinal disorders
tigecycline	hepatotoxicity	21	71.5538	46.0519	111.178	Hepatobiliary disorders
tigecycline	hypertriglyceridaemia	17	117.121	71.6568	191.431	Metabolism and nutrition disorders
tigecycline	treatment failure	9	17.5791	9.08112	34.0292	General disorders and administration site conditions
tigecycline	thrombocytopenia	9	7.82045	4.04399	15.1236	Blood and lymphatic system disorders
tigecycline	blood cholesterol increased	8	41.0491	20.3337	82.869	Investigations
tigecycline	bone marrow failure	8	18.4701	9.17161	37.1956	Blood and lymphatic system disorders
tigecycline	decreased appetite	7	3.6097	1.712	7.61094	Metabolism and nutrition disorders
tigecycline	pancreatitis acute	7	22.3892	10.5955	47.3105	Gastrointestinal disorders
tigecycline	drug resistance	7	17.5901	8.32898	37.1487	General disorders and administration site conditions
tigecycline	drug intolerance	6	16.2452	7.25146	36.3935	General disorders and administration site conditions
tigecycline	transaminases increased	6	13.5729	6.06068	30.3967	Investigations
tigecycline	pancreatitis	6	12.7194	5.68015	28.482	Gastrointestinal disorders
tigecycline	arthropathy	6	35.7402	15.9144	80.2647	Musculoskeletal and connective tissue disorders
tigecycline	sepsis	6	5.54519	2.47859	12.4059	Infections and infestations
tigecycline	hyperkalaemia	5	22.7701	9.4099	55.0993	Metabolism and nutrition disorders
tigecycline	death	5	2.64989	1.09815	6.39432	General disorders and administration site conditions
tigecycline	dermatitis	5	12.6809	5.24779	30.6423	Skin and subcutaneous tissue disorders
tigecycline	poor feeding infant	5	97.3332	39.8121	237.962	Metabolism and nutrition disorders
tigecycline	multiple-drug resistance	5	35.5286	14.6565	86.1243	General disorders and administration site conditions
tigecycline	neutropenia	5	3.33249	1.3809	8.04225	Blood and lymphatic system disorders
tigecycline	lipase increased	4	36.4793	13.5652	98.0993	Investigations
tigecycline	acute respiratory failure	4	20.0486	7.47436	53.7769	Respiratory, thoracic and mediastinal disorders
tigecycline	lactic acidosis	4	12.6596	4.72508	33.9182	Metabolism and nutrition disorders
tigecycline	drug ineffective for unapproved indication	4	5.83535	2.1803	15.6177	General disorders and administration site conditions
tigecycline	shock	4	11.127	4.15403	29.8047	Vascular disorders
tigecycline	multiple organ dysfunction syndrome	4	4.85477	1.8142	12.9913	General disorders and administration site conditions
tigecycline	haemodynamic instability	4	27.8655	10.376	74.8353	Vascular disorders
tigecycline	anaemia	4	3.60766	1.34842	9.65216	Blood and lymphatic system disorders
tigecycline	blood fibrinogen decreased	3	67.8868	21.5625	213.733	Investigations
tigecycline	bronchostenosis	3	312.299	95.0295	1026.32	Respiratory, thoracic and mediastinal disorders
tigecycline	eyelid oedema	3	11.5757	3.71409	36.0779	Eye disorders
tigecycline	acinetobacter infection	3	176.771	55.0734	567.386	Infections and infestations
tigecycline	intentional product use issue	3	5.54499	1.78106	17.2633	Injury, poisoning and procedural complications
tigecycline	shock haemorrhagic	3	61.2307	19.4716	192.548	Vascular disorders
tigecycline	leukopenia	3	5.85393	1.88019	18.2261	Blood and lymphatic system disorders
tigecycline	venous thrombosis	3	74.3528	23.589	234.361	Vascular disorders
tigecycline	gastrointestinal haemorrhage	3	9.03812	2.90123	28.1562	Gastrointestinal disorders
tigecycline	microangiopathic haemolytic anaemia	3	283.908	86.8149	928.454	Blood and lymphatic system disorders
tigecycline	pulmonary haemorrhage	3	12.2578	3.93247	38.2086	Respiratory, thoracic and mediastinal disorders
tigecycline	pathogen resistance	3	25.5235	8.16873	79.7493	Infections and infestations
tigecycline	amylase increased	3	33.5757	10.7303	105.061	Investigations
tigecycline	gamma-glutamyltransferase increased	3	12.2739	3.93761	38.2589	Investigations
tigecycline	blood urea increased	3	16.2041	5.1948	50.5456	Investigations
